# Supplementary material for: Chlorogenic Acid Isomers Isolated from Artemisia lavandulaefolia Exhibit Anti-Rosacea Effects In Vitro
Source: Biomedicines. 2022 Feb 16;10(2):463. doi: 10.3390/biomedicines10020463 (PMC8962347; doi:10.3390/biomedicines10020463)
Supplement: Supplementary file 1 [file biomedicines-10-00463-s001.zip]

Archive with 1 entries (1 files):
- biomedicines-1563849-supplementary.pdf
